# Supplementary material for: Scale Drop Disease Virus Associated Yellowfin Seabream (Acanthopagrus latus) Ascites Diseases, Zhuhai, Guangdong, Southern China: The First Description
Source: Viruses. 2021 Aug 16;13(8):1617. doi: 10.3390/v13081617 (PMC8402775; doi:10.3390/v13081617)
Supplement: Supplementary file 1 [file viruses-13-01617-s001.zip]

Archive with 2 entries (2 files):
- Table S1. Listing of potential  expressed  ORFs in ZH0620.pdf
- Table S2. Virion proteome data of ZH0620.pdf
